# Supplementary material for: Genetic Control of Maize Shoot Apical Meristem Architecture
Source: G3 (Bethesda). 2014 May 22;4(7):1327–37. doi: 10.1534/g3.114.011940 (PMC4455781; doi:10.1534/g3.114.011940)
Supplement: Supporting Information [file supp_g3.114.011940_TableS1.xls]

## Sheet: Sheet1
Table S1. Genotypes used for IBM subset and NILs.
____IBM 86____		_NIL_
MO001	MO264	B034
MO005	MO265	B063
MO007	MO266	M049
MO008	MO267
MO010	MO269
MO012	MO272
MO014	MO275
MO015	MO276
MO016	MO281
MO017	MO284
MO021	MO287
MO022	MO288
MO023	MO296
MO024	MO297
MO025	MO298
MO028	MO310
MO029	MO311
MO030	MO315
MO031	MO317
MO032	MO322
MO033	MO323
MO034	MO325
MO035	MO326
MO039	MO328
MO040	MO337
MO044	MO341
MO046	MO344
MO048	MO345
MO051	MO346
MO052	MO352
MO054	MO354
MO057	MO355
MO058	MO357
MO060	MO360
MO061	MO364
MO062	MO365
MO066	MO368
MO067	MO369
MO074	MO378
MO075	MO379
MO077	MO382
MO079	MO383
MO262	MO384
