# Supplementary material for: Genetic Control of Maize Shoot Apical Meristem Architecture
Source: G3 (Bethesda). 2014 May 22;4(7):1327–37. doi: 10.1534/g3.114.011940 (PMC4455781; doi:10.1534/g3.114.011940)
Supplement: Supporting Information [file supp_g3.114.011940_TableS2.xls]

## Sheet: Sheet1
Table S2: SAM measurements for time course experiment
GENOTYPE	DAYS AFTER PLANTING	SAM HEIGHT (WT.AVE)	SAM WIDTH (WT.AVE)
B73	7	159.882	143.471
B73	10	201.7	155.1
B73	14	227.75	165.65
B73	17	236.8	159.5
B73	21	243.3	169.05
B73	28	263.556	183.944
Mo17	7	97.8824	145.235
Mo17	10	115.556	163.778
Mo17	14	107.588	162.588
Mo17	17	121.889	179
Mo17	21	169.316	199.895
Mo17	28	160	220.5
