# Supplementary material for: Genetic Control of Maize Shoot Apical Meristem Architecture
Source: G3 (Bethesda). 2014 May 22;4(7):1327–37. doi: 10.1534/g3.114.011940 (PMC4455781; doi:10.1534/g3.114.011940)
Supplement: Supporting Information [file supp_g3.114.011940_TableS3.xls]

## Sheet: Sheet1
Table S3. Correlation values for SAM traits.
	HEIGHT	ARC LENGTH	WIDTH	MIDPOINT WIDTH	P1 HEIGHT	ARC CELL COUNT	VOLUME	HEIGHT:WIDTH RATIO	ARC CELL SIZE	PLASTOCHRON INTERNODE
HEIGHT	1	0	0.0886199	0.112551	0.216247	6.66134e-16	0	0	0.056324	0.000205924
ARC LENGTH	0.98185	1	0.00100376	0.000976122	0.166869	4.44089e-16	0	5.77316e-15	0.032552	0.000109846
WIDTH	0.181552	0.342896	1	0	0.0584106	0.098817	0.000190568	6.76784e-05	0.0420412	0.0292802
MIDPOINT WIDTH	0.16938	0.343664	0.955842	1	0.300106	0.0537007	0.000546439	0.00013991	0.0908237	0.0128595
P1 HEIGHT	0.13237	0.147811	0.201402	0.111068	1	0.539553	0.0803273	0.941644	0.530399	0.00691297
ARC CELL COUNT	0.727161	0.730053	0.176084	0.205218	0.0658905	1	2.66454e-15	6.45179e-09	3.41909e-06	0.0757824
VOLUME	0.967958	0.984693	0.385551	0.359198	0.186378	0.716938	1	6.83009e-13	0.0308197	8.36748e-05
HEIGHT:WIDTH RATIO	0.819936	0.711277	-0.409452	-0.392877	-0.00787077	0.567947	0.670175	1	0.513636	0.0470295
ARC CELL SIZE	0.20306	0.226826	0.216012	0.180329	0.0673809	-0.469722	0.22908	0.0701439	1	0.0177568
PLASTOCHRON INTERNODE	0.383686	0.398496	0.231176	0.262753	0.284389	0.189194	0.404699	0.211124	0.250803	1
Values below the diagnonal are correlation coefficient r; above the diagonal are p-values for significance of the correlation
