# Supplementary material for: Genetic Control of Maize Shoot Apical Meristem Architecture
Source: G3 (Bethesda). 2014 May 22;4(7):1327–37. doi: 10.1534/g3.114.011940 (PMC4455781; doi:10.1534/g3.114.011940)
Supplement: Supporting Information [file supp_g3.114.011940_TableS4.xls]

## Sheet: Sheet1
Table S4: SAM measurements for IBM RILs examined
GENOTYPE	WIDTH	HEIGHT	ARC LENGTH	MIDPOINT WIDTH	P1 HEIGHT	ARC CELL COUNT	VOLUME	HEIGHT:WIDTH RATIO	ARC CELL SIZE	P2P1 INTERNODE DIFFERENCE
M0001	142	141	173	120	68	14.2	2661146	1	12.5	70
M0005	133	140	169	113	50	13.8	2561681	1.05	12.7	80
M0007	136	103	134	111	66	11.1	1410991	0.76	12.2	59
M0008	138	123	155	115	67	13.7	1998544	0.89	11.7	70
M0010	127	120	151	109	55	12.9	1733954	0.95	12	66
M0012	127	130	159	109	47	13.2	2076407	1.03	12.4	70
M0014	133	141	170	115	49	12.7	2520650	1.06	13.8	75
M0015	154	170	203	129	67	17	4365582	1.1	12.2	78
M0016	146	118	153	123	74	14.1	2012534	0.81	11.3	74
M0017	127	123	153	110	47	11.7	1867313	0.97	13.2	76
M0021	138	127	157	111	55	12.2	2141666	0.92	13.5	76
M0022	144	146	178	121	63	13.9	2960524	1.02	13.2	70
M0023	127	123	152	106	64	12.5	1860360	0.98	12.4	70
M0024	135	142	173	114	69	15.2	2671662	1.05	11.6	80
M0025	135	164	193	119	56	14.9	3544536	1.22	13.6	84
M0028	144	133	168	123	55	14.9	2433278	0.93	11.6	64
M0029	141	129	163	120	65	13.6	2234611	0.92	12.4	73
M0030	137	120	152	117	55	12.3	1840824	0.87	12.7	66
M0031	129	126	156	112	62	15.5	1974971	0.97	10.2	66
M0032	116	118	146	99	53	12.7	1541239	1.03	11.9	60
M0033	149	124	159	128	37	13.9	2140220	0.84	11.8	67
M0034	142	154	184	114	42	15.3	3256767	1.09	12.4	58
M0035	124	135	164	107	52	13.6	2170239	1.09	12.4	69
M0039	122	113	140	101	58	11.5	1480589	0.94	12.2	67
M0040	126	126	156	107	44	14.5	1915838	1.01	11.2	72
M0044	133	125	155	110	55	13	2013031	0.94	12.5	81
M0045	131	138	168	111	58	15.3	2396305	1.05	11.4	64
M0046	129	119	152	113	49	13.2	1749475	0.92	11.9	66
M0048	138	121	154	117	38	15	1889567	0.88	10.7	65
M0051	136	124	158	117	51	12.7	2001756	0.91	12.6	69
M0052	143	136	168	119	67	13.8	2452809	0.96	12.4	70
M0054	144	145	177	120	61	14.1	2879869	1.01	12.9	70
M0055	138	133	167	122	49	14	2346009	0.97	12.3	68
M0057	130	126	156	111	51	13.3	1965318	0.98	12	70
M0058	125	115	145	108	46	13	1553540	0.92	11.5	61
M0060	138	136	166	116	48	13	2395745	0.98	13	72
M0061	126	147	175	108	51	14.4	2712387	1.17	12.7	66
M0062	126	139	167	105	46	14.9	2420972	1.11	11.9	59
M0066	132	137	170	118	54	14.3	2415768	1.04	12.2	69
M0067	137	114	147	115	68	12.7	1655055	0.84	11.7	65
M0074	144	164	197	123	53	17.6	3923644	1.14	11.7	64
M0075	126	121	148	104	51	11.1	1755903	0.96	13.7	67
M0076	126	129	158	107	51	13.5	2046009	1.03	12.1	59
M0077	132	119	150	114	43	13.1	1755338	0.9	11.5	65
M0079	128	123	153	107	41	12.6	1850541	0.97	12.3	60
M0262	133	157	186	118	44	17.8	3270030	1.18	11.4	78
M0264	136	119	153	119	56	12.8	1843352	0.88	12.4	62
M0265	137	125	157	116	41	12.3	2025800	0.93	13.2	64
M0266	151	131	167	127	50	14.6	2453722	0.87	12.1	60
M0267	134	160	190	114	64	16.1	3425043	1.19	12.4	73
M0269	121	136	163	104	56	13.1	2207852	1.13	12.7	64
M0272	150	129	167	130	28	13.7	2340128	0.87	12.6	67
M0275	145	134	166	123	41	14.6	2418270	0.92	11.9	66
M0276	146	138	172	123	60	12.7	2633537	0.94	13.8	66
M0281	128	141	170	107	40	13	2500460	1.12	14.2	65
M0284	151	134	169	128	43	13.3	2511019	0.89	13	66
M0287	128	140	169	108	49	14.3	2516377	1.1	12.1	68
M0288	142	130	162	119	62	13.8	2254510	0.92	12.1	78
M0296	137	139	170	115	58	16.1	2521040	1.01	11	71
M0297	133	136	166	112	61	13.4	2278564	1.03	12.4	67
M0298	141	147	179	117	58	14.9	2924133	1.05	12.4	64
M0309	135	131	160	111	65	13.7	2224073	0.97	12	64
M0310	154	114	152	129	59	12.1	1909669	0.74	13.3	68
M0311	133	141	168	109	50	16.2	2571870	1.06	10.4	56
M0315	126	156	184	108	52	14.9	3065968	1.24	12.6	71
M0317	126	138	167	110	51	15.8	2310760	1.1	10.9	70
M0322	155	137	174	130	63	13.3	2729531	0.88	13.6	70
M0323	125	134	162	107	49	15.4	2175577	1.08	10.7	68
M0325	146	107	143	124	45	12.6	1620010	0.74	11.8	67
M0326	145	150	181	120	45	14.1	3109325	1.03	13.5	74
M0328	135	124	155	115	42	13.9	1994654	0.92	11.7	71
M0337	138	131	162	113	57	13.4	2251870	0.95	12.2	67
M0341	133	122	153	114	46	12.6	1888461	0.91	12.7	65
M0344	125	133	162	108	49	15.3	2152430	1.07	11	68
M0345	123	123	148	100	44	12.6	1837840	1	11.8	65
M0346	129	153	182	110	52	15	3057139	1.18	12.3	72
M0352	125	136	165	107	46	15	2220617	1.09	11.5	61
M0354	121	123	152	104	52	12.8	1755461	1.01	12.3	57
M0355	144	135	169	121	66	12.8	2467922	0.94	13.5	78
M0357	133	178	205	110	58	16.7	4389273	1.35	12.6	73
M0360	137	127	159	117	63	15.3	2089612	0.93	10.8	65
M0364	145	133	167	125	47	14.4	2416503	0.92	11.8	72
M0365	133	139	170	114	52	13	2455702	1.07	13	63
M0368	137	117	152	119	50	12.4	1794368	0.86	12.6	59
M0369	148	159	191	125	72	14.9	3630430	1.07	14.5	74
M0378	126	128	156	104	65	13.3	1977405	1.01	12.2	70
M0379	151	144	178	126	60	16.7	3012593	0.96	11	71
M0382	145	140	172	120	55	14.2	2706574	0.96	12.4	74
M0383	128	117	147	109	45	13	1709767	0.92	12.1	71
M0384	133	150	181	112	52	14.4	2958349	1.13	12.9	70
