# Supplementary material for: Genetic Control of Maize Shoot Apical Meristem Architecture
Source: G3 (Bethesda). 2014 May 22;4(7):1327–37. doi: 10.1534/g3.114.011940 (PMC4455781; doi:10.1534/g3.114.011940)
Supplement: Supporting Information [file supp_g3.114.011940_TableS5.xls]

## Sheet: Sheet1
Table S5. All QTL for SAM traits.
QTL	CHR	LOD	PVEa	EFFECTb	cM RANGEc	COINCIDENT SAM QTLs
SAM_arc_cell_count_1	1	3.1009	0.0439767	0.335138	480.51 - 491.81
SAM_arc_cell_count_2	1	12.7391	0.229384	0.78981	802.61 - 804.01
SAM_arc_cell_count_3	3	3.66853	0.056314	-0.348957	648.01 - 661.01
SAM_arc_cell_count_4	5	11.4098	0.203014	-0.744155	300.61 - 305.41
SAM_arc_cell_count_5	6	5.96349	0.0935105	0.493096	294.61 - 303.51
SAM_arc_cell_count_6	6	5.18951	0.0823603	0.531212	414.41 - 424.61
SAM_arc_cell_count_7	9	4.72675	0.0687219	0.403379	713.61 - 720.91
SAM_arc_cell_count_8	10	6.56691	0.102014	-0.526849	396.21 - 402.61
SAM_arc_cell_count_9	10	4.77977	0.0729573	0.452274	514.61 - 528.61
SAM_arc_length_1	1	3.42101	0.0517376	3.49448	703.71 - 713.31
SAM_arc_length_2	1	3.43996	0.0539474	3.6033	1045.61 - 1052.91	Height, Plastochron difference
SAM_arc_length_3	2	4.00964	0.0614144	3.67226	300.11 - 310.91	Height
SAM_arc_length_4	3	3.54968	0.0669015	-3.80697	791.21 - 813.11	Height, Volume
SAM_arc_length_5	5	5.18477	0.0907538	4.74993	772.71 - 781.71	Height, Volume
SAM_arc_length_6	5	5.44235	0.0871296	4.61158	890.81 - 897.01	Height, Volume, Plastochron difference
SAM_arc_length_7	6	4.25255	0.0672876	3.83827	303.01 - 311.31	Height, Volume
SAM_arc_length_8	10	5.52884	0.0888116	4.36204	553.41 - 561.21
SAM_height/width_1	2	4.24994	0.0732419	0.0337836	3.21 - 12.61	Width
SAM_height/width_2	3	6.08248	0.104502	-0.0397726	747.81 - 756.81
SAM_height/width_3	6	3.508	0.0558896	-0.0417732	182.01 - 190.61
SAM_height/width_4	6	10.3109	0.198939	0.081829	212.01 - 220.11
SAM_height/width_5	7	4.91076	0.0797978	0.0344864	345.41 - 358.81
SAM_height/width_6	9	6.06902	0.103791	0.039812	395.71 - 402.31
SAM_height_1	1	4.79552	0.0716814	4.05959	717.91 - 729.41
SAM_height_2	1	3.45099	0.0518078	3.61591	1041.41 - 1052.91	Arc length, Plastochron difference
SAM_height_3	2	3.96343	0.0573998	3.73597	301.21 - 310.91	Arc length
SAM_height_4	3	4.89797	0.0883276	-4.57848	791.21 - 813.11	Arc length, Volume
SAM_height_5	5	4.82186	0.074839	4.3287	772.71 - 781.71	Arc length, Volume
SAM_height_6	5	9.2528	0.157219	6.10243	892.81 - 895.01	Arc length, Volume
SAM_height_7	6	5.62153	0.0871483	4.48941	303.01 - 317.71	Arc length, Volume
SAM_height_8	6	3.02668	0.0430981	-3.02457	489.71 - 499.31
SAM_midpoint_width_1	2	4.20593	0.0745549	-2.20175	566.21 - 579.81	Width
SAM_midpoint_width_2	4	7.04194	0.120617	2.94692	111.91 - 119.51	Width
SAM_midpoint_width_3	5	4.54579	0.0717888	2.03888	496.51 - 500.11	Width
SAM_midpoint_width_4	8	6.67898	0.112584	2.56993	773.51 - 779.71	Width
SAM_midpoint_width_5	9	5.26456	0.083112	-2.5429	419.31 - 434.71	Width
SAM_midpoint_width_6	9	4.52033	0.073019	-2.33825	419.31 - 436.61	Width
SAM_midpoint_width_7	9	5.13378	0.0823663	2.22967	561.61 - 570.21	Plastochron difference
SAM_midpoint_width_8	10	5.97066	0.0986979	2.49533	116.21 - 126.11	Width
SAM_volume_1	1	7.06398	0.115133	229920	621.91 - 628.51
SAM_volume_2	1	6.59747	0.109189	231501	1022.41 - 1026.41	Plastochron difference
SAM_volume_3	3	5.92309	0.0966196	-218720	783.91 - 796.31	Arc length, Height
SAM_volume_4	5	8.62882	0.152372	257084	771.11 - 779.71	Arc length, Height
SAM_volume_5	5	9.3098	0.164686	270943	890.81 - 892.81	Arc length, Height
SAM_volume_6	6	8.40405	0.145933	235227	304.51 - 311.31	Arc length, Height
SAM_volume_7	8	3.43765	0.0525576	150494	706.81 - 721.31
SAM_width_1	2	5.13642	0.0780076	-2.71057	6.01 - 12.61	Height/width
SAM_width_2	2	8.14801	0.135562	-3.58378	567.61 - 579.81	Midpoint width
SAM_width_3	3	3.81511	0.0559481	-2.3761	911.71 - 923.51
SAM_width_4	4	7.57376	0.120114	3.23634	109.31 - 119.51	Midpoint width
SAM_width_5	5	6.59888	0.102488	3.12492	501.01 - 506.61	Midpoint width
SAM_width_6	8	10.8919	0.193119	4.87176	770.21 - 778.41	Midpoint width
SAM_width_7	9	4.44268	0.0649495	-2.71832	428.51 - 436.61	Midpoint width
SAM_width_8	10	8.21489	0.135103	3.51858	119.21 - 126.11	Midpoint width
SAM_plastochron_internode_1	1	4.49	0.07	-1.79	1037.41 - 1051.51	Height, Arc length
SAM_plastochron_internode_2	1	3.98	0.0598	1.68	1221.81 - 1225.81	Volume
SAM_plastochron_internode_3	3	6.4	0.12	-3.59	589.11 - 599.11
SAM_plastochron_internode_4	3	10.57	0.21	4.23	606.51 - 617.31
SAM_plastochron_internode_5	3	3.97	0.06	1.56	764.51 - 776.01
SAM_plastochron_internode_6	4	8	0.15	2.47	14.91 - 26.11
SAM_plastochron_internode_7	4	3.3	0.05	-1.47	727.31 - 732.51
SAM_plastochron_internode_8	5	6.1	0.1	-2.11	897.01 - 911.71	Arc length
SAM_plastochron_internode_9	9	3.8	0.06	-1.56	566.61 - 574.21	Midpoint width
aPhenotypic Variation Explained
bEffect is substitution of Mo17 allele with B73.
cQTL intervals calculated by 1-LOD drop.
