# Supplementary material for: Genetic Control of Maize Shoot Apical Meristem Architecture
Source: G3 (Bethesda). 2014 May 22;4(7):1327–37. doi: 10.1534/g3.114.011940 (PMC4455781; doi:10.1534/g3.114.011940)
Supplement: Supporting Information [file supp_g3.114.011940_TableS6.xls]

## Sheet: Sheet1
Table S6: SAM data for NILs examined
GENOTYPE	WIDTH	HEIGHT	ARC LENGTH
B73	154.331	200.08	231.545
B063	160.788	183.691	216.828
B034	164.758	184.3	219.716
Mo17	150.577	94.6246	131.471
M049	156.421	103.624	141.232
