# Supplementary material for: Genetic Control of Maize Shoot Apical Meristem Architecture
Source: G3 (Bethesda). 2014 May 22;4(7):1327–37. doi: 10.1534/g3.114.011940 (PMC4455781; doi:10.1534/g3.114.011940)
Supplement: Supporting Information [file supp_g3.114.011940_TableS7.xls]

## Sheet: Sheet1
Table S7. Annotations, locations, and RPM values of genes in figure S2.
			LOCATION			ANNOTATION				EXPRESSION (RPM) ACROSS SAM ONTOGENY
GENE	QTL	TRAITa	CHRb	GENE START	GENE END	MAIZE ANNOTATION	RICE ANNOTATION	ARABIDOPSIS ANNOTATION	CLASSICAL MAIZE GENE	PROEMBRYO	TRANSITION	COLEOPTILE	L1	SEEDLING 14D	LM 14D
GRMZM2G002548	3	W	3	210103369	210107016	NA	DDT_domain_containing_protein	homeobox-1_	NA	7.55539	7.75008	9.68698	9.69446	7.20346	7.83245
GRMZM2G003640	2	H, PI	1	256296778	256306481	LOC732725_	dual_specificity_protein_phosphatase	dual_specificity_protein_phosphatase_1_	NA	25.1262	34.6808	23.0816	22.6228	39.7679	32.0716
GRMZM2G006565	2	W	2	178079687	178081285	NA	anthocyanin_3-O-beta-glucosyltransferase	UDP-Glycosyltransferase_superfamily_protein_	NA	NA	NA	1.74451	2.93097	NA	NA
GRMZM2G009785	5	W	5	133501928	133518495	Probable_tocopherol_cyclase,_chloroplastic_Precursor_(Sucrose_export_defective_1)	tocopherol_cyclase;_chloroplast_precursor	tocopherol_cyclase;_chloroplast_/_vitamin_E_deficient_1_(VTE1)_/_sucrose_export_defective_1_(SXD1)_	sucrose_export_defective1	1.68471	2.64167	2.80395	3.33262	1.86205	2.28866
GRMZM2G011479	3	PI	3	170535673	170538860	hypothetical_protein_LOC100278407_	SNARE_associated_Golgi_protein	SNARE_associated_Golgi_protein_family_	NA	1.77537	3.40566	2.92818	3.46106	2.35573	NA
GRMZM2G018103	6	H	5	213281458	213284285	hypothetical_protein_LOC100191588_	TMS_membrane_protein/tumour_differentially_expressed_protein	Serinc-domain_containing_serine_and_sphingolipid_biosynthesis_protein_	NA	86.166	55.5655	121.5	86.4156	103.444	86.2262
GRMZM2G018403	5	W	5	139625549	139629866	50S_ribosomal_protein_L21_	50S_ribosomal_protein_L21;_chloroplast_precursor	Ribosomal_protein_L21_	NA	1.54789	2.57126	1.1997	2.10254	NA	5.38582
GRMZM2G021704	4	H	3	197320843	197325616	hypothetical_protein_LOC100193190_	dihydropyrimidinase	pyrimidin_4_	NA	1.86573	3.7187	3.30146	6.44988	4.1906	4.42199
GRMZM2G024211	5	H	5	203173179	203174837	hypothetical_protein_LOC100193276_	expressed_protein	alpha/beta-Hydrolases_superfamily_protein_	NA	5.14396	3.40534	12.0553	8.56528	3.88953	2.62551
GRMZM2G042099	4	H	3	198517884	198535509	hypothetical_protein_LOC100191812_	expressed_protein	CONTAINS_InterPro_DOMAIN/s:_Protein_of_unknown_function_DUF1084_(InterPro:IPR009457)	NA	17.4341	11.2583	9.31371	13.4274	9.96997	5.85798
GRMZM2G042412	5	PI	3	193588524	193589318	copper_transporter_1_	ctr_copper_transporter_family_protein	Ctr_copper_transporter_family_	NA	2.18466	22.6925	4.76602	NA	1.26008	NA
GRMZM2G042548	4	H	3	198566641	198569108	LOC100285171_	transposon_protein;_Pong_sub-class	DNA_binding_	NA	3.09456	1.807	1.90094	2.20303	NA	4.06161
GRMZM2G045366	4	H	3	197516992	197521537	Integrin-linked_protein_kinase_(EC_2.7.11.1)	serine/threonine_protein_kinase	Integrin-linked_protein_kinase_family_	NA	3.0956	NA	2.75596	2.73141	2.13602	4.12883
GRMZM2G045404	5	H	5	203651899	203655593	dual_specificity_protein_phosphatase_4_	dual_specificity_protein_phosphatase	indole-3-butyric_acid_response_5_	NA	1.6845	1.11168	1.18425	1.1441	1.12249	2.40092
GRMZM2G049536	1	W	2	1139211	1141681	GINS_complex_subunit_1_	PSF1_-_Putative_GINS_complex_subunit	partner_of_SLD_five_1_	NA	15.5677	12.927	13.1136	7.69325	4.35532	12.591
GRMZM2G049888	2	PI	1	289269773	289272986	hypothetical_protein_LOC100384848_	pentatricopeptide_domain_containing_protein	Tetratricopeptide_repeat_(TPR)-like_superfamily_protein_	NA	3.54949	2.60495	3.31812	2.18849	NA	NA
GRMZM2G051894	2	H, PI	1	254797250	254802782	hypothetical_protein_LOC100279225_	HEAT_repeat_family_protein	ARM_repeat_superfamily_protein_	NA	3.27555	3.36913	2.95816	3.23079	2.98665	1.41194
GRMZM2G053027	1	H	1	196203304	196214408	hypothetical_protein_LOC100194362_	zinc_finger;_C3HC4_type_domain_containing_protein	RING/U-box_superfamily_protein_	NA	12.1072	23.3173	27.1009	17.0306	56.3654	12.5681
GRMZM2G055898	4	H	3	198383505	198387549	hypothetical_protein_LOC100217062_	coiled-coil_domain-containing_protein_25	unknown_protein	NA	NA	NA	NA	NA	4.65578	3.86035
GRMZM2G056303	2	H, PI	1	254688533	254690378	hypothetical_protein_LOC100383217_	cyclin	cyclin_d5	NA	NA	NA	1.02746	NA	NA	NA
GRMZM2G057753	8	W	10	6397188	6398813	NA	DUF623_domain_containing_protein	ovate_family_protein_13_	NA	NA	NA	NA	NA	1.99998	1.05527
GRMZM2G060167	5	W	5	140079348	140084522	hypothetical_protein_LOC100383365_	extra-large_G-protein-related	Protein_of_unknown_function_(DUF3133)_	NA	14.9741	26.0285	42.0685	35.9505	57.9261	39.2742
GRMZM2G061876	5	W	5	128783450	128798039	NA	GTP-binding_protein_typA/bipA	elongation_factor_family_protein_	NA	4.64291	3.54432	1.40182	2.94615	NA	NA
GRMZM2G062199	5	W	5	131619811	131624597	Putative_uncharacterized_protein_	expressed_protein	unknown_protein	NA	5.18913	5.21286	3.94025	1.70156	4.71084	10.0765
GRMZM2G064212	1	W	2	1036162	1039699	autophagy-related_4_	cysteine_protease_ATG4	Peptidase_family_C54_protein_	NA	8.10281	7.08879	5.83991	7.07761	5.97039	4.80353
GRMZM2G069594	1	H	1	196439361	196441662	60S_ribosomal_protein_L38_	60S_ribosomal_protein_L38	Ribosomal_L38e_protein_family_	NA	182.893	128.333	45.2297	37.2807	29.1959	31.286
GRMZM2G073826	5	W	5	135301776	135303063	Putative_uncharacterized_protein_	MYB_family_transcription_factor	myb_domain_protein_3r-4_	NA	3.50537	4.30923	7.50761	13.7418	8.4354	29.8713
GRMZM2G077079	2	PI	1	290957733	290965627	NA	N-dimethylguanosine_tRNA_methyltransferase	N2;N2-dimethylguanosine_tRNA_methyltransferase_	NA	5.91707	12.3372	3.06879	6.20649	3.88882	5.25094
GRMZM2G088427	2	H, PI	1	254427709	254429811	NA	B3_DNA_binding_domain_containing_protein	AP2/B3-like_transcriptional_factor_family_protein_	NA	5.41674	NA	NA	4.39045	3.342	4.78102
GRMZM2G095082	5	W	5	141166083	141174627	hypothetical_protein_LOC100192599_	expressed_protein	thylakoid_rhodanese-like_	NA	NA	NA	NA	NA	NA	1.81746
GRMZM2G106881	3	H	2	16125764	16131844	NA	ZOS4-12_-_C2H2_zinc_finger_protein	zinc_finger_protein-related_	NA	10.8786	8.09693	9.61065	17.0598	9.39473	14.4527
GRMZM2G111529	5	W	5	144098266	144117111	hypothetical_protein_LOC100383026_	1;3-beta-glucan_synthase_component_domain_containing_protein	glucan_synthase-like_4_	NA	7.32693	3.1975	2.24253	3.08883	NA	1.05376
GRMZM2G114675	5	W	5	143670639	143672877	hypothetical_protein_LOC100382415_	heavy-metal-associated_domain-containing_protein	Heavy_metal_transport/detoxification_superfamily_protein__	NA	10.0596	79.7882	18.8464	23.0233	52.9951	54.7613
GRMZM2G118098	5	W	5	130495184	130501387	hypothetical_protein_LOC100279503_	expressed_protein	FUNCTIONS_IN:_molecular_function_unknown	NA	35.1858	32.8729	16.8972	15.531	11.8302	36.8497
GRMZM2G118385	7	PI	4	200185081	200190254	LOC100282323_	RWD_domain_containing_protein	RWD_domain-containing_protein_	NA	9.10427	8.02777	5.21838	9.29462	4.73757	16.6299
GRMZM2G119725	5	W	5	131456304	131460761	lysine_ketoglutarate_reductase_trans-splicing_related_1_	lysine_ketoglutarate_reductase_trans-splicing_related_1	Protein_of_unknown_function_(DUF707)_	NA	4.37019	4.205	3.23896	3.21805	6.79157	14.1623
GRMZM2G119906	2	W	2	178223921	178225458	hypothetical_protein_LOC100278908_	expressed_protein	unknown_protein	NA	13.61	35.2714	44.8715	23.4808	24.2382	26.5274
GRMZM2G119950	2	W	2	178225719	178231561	hypothetical_protein_LOC100194208_	expressed_protein	unknown_protein	NA	85.7567	92.5058	43.0957	30.0728	60.1439	63.6036
GRMZM2G123277	4	H	3	197947785	197952726	hypothetical_protein_LOC100272531_	trehalose_synthase	trehalose-phosphatase/synthase_7_	NA	2.77769	1.49383	1.43187	1.25977	NA	NA
GRMZM2G127431	4	H	3	198039992	198041529	hypothetical_protein_LOC100383186_	DUF623_domain_containing_protein	ovate_family_protein_4_	NA	NA	19.4249	5.10924	2.53155	7.31319	NA
GRMZM2G128688	4	H	3	198666832	198683812	hypothetical_protein_LOC100382669_	GTP-binding_protein_typA/bipA	elongation_factor_family_protein_	NA	17.3884	12.8931	10.1079	7.77852	2.13699	4.55591
GRMZM2G130425	5	W	5	137390805	137394317	hypothetical_protein_LOC100384140_	WD_repeat-containing_protein	Transducin_family_protein_/_WD-40_repeat_family_protein_	NA	14.4757	10.0782	45.2293	52.681	11.3109	44.2585
GRMZM2G134857	7	PI	4	199711316	199712804	hypothetical_protein_LOC100277899_(LOC100277899),_mRNA	expressed_protein	unknown_protein	NA	2.50301	5.48994	2.92737	NA	21.2808	NA
GRMZM2G140582	5	W	5	138797716	138799635	hypothetical_protein_LOC100384252_	prefoldin	B-cell_receptor-associated_31-like_	NA	5.6448	1.70285	4.51702	5.13324	NA	NA
GRMZM2G148404	8	W	10	6372733	6373839	hypothetical_protein_LOC100381686_	expressed_protein	unknown_protein	NA	11.0607	109.047	76.442	60.1739	315.648	79.1787
GRMZM2G149788	4	PI	3	175517604	175525186	NA	zinc_finger_DHHC_domain-containing_protein	DHHC-type_zinc_finger_family_protein_	NA	2.41212	1.80691	1.04278	NA	1.42376	NA
GRMZM2G150098	1	W	2	1624189	1628276	pyruvate_kinase,_cytosolic_isozyme_	pyruvate_kinase	Pyruvate_kinase_family_protein_	NA	7.4659	48.1649	28.9079	21.4206	3.80778	11.5131
GRMZM2G150471	8	H	6	151227212	151233907	hypothetical_protein_LOC100274373_	Yip1_domain_containing_protein	Integral_membrane_Yip1_family_protein_	NA	47.1572	33.8473	26.2596	27.6138	16.6248	21.8371
GRMZM2G154437	1	W	2	273517	274882	hypothetical_protein_LOC100193156_	MBTB49_-_Bric-a-Brac;_Tramtrack;_Broad_Complex_BTB_domain_with_Meprin_and_TRAF_Homology_MATH_domain	BTB-POZ_and_MATH_domain_2_	NA	31.2254	40.241	9.60981	22.3368	17.6378	15.8442
GRMZM2G158568	5	H	5	203313494	203315969	60S_ribosomal_protein_L31_	60S_ribosomal_protein_L31	Ribosomal_protein_L31e_family_protein_	NA	130.183	149.496	91.2995	77.9071	55.626	80.5257
GRMZM2G159849	5	W	5	144888445	144889692	hypothetical_protein_LOC100191299_	WD_domain;_G-beta_repeat_domain_containing_protein	peroxin_7_	NA	2.73062	6.7417	4.28314	4.86221	4.68374	3.20986
GRMZM2G163761	2	H, PI	1	256513586	256515267	knotted_interacting_protein1_	homeobox_domain_containing_protein	BEL1-like_homeodomain_11_	knotted_interacting_protein1	NA	21.6839	14.6722	28.9865	13.2557	20.1089
GRMZM2G164405	3	H	2	15889503	15893155	Acc_synthase_	aminotransferase;_classes_I_and_II;_domain_containing_protein	1-aminocyclopropane-1-carboxylic_acid_(acc)_synthase_6_	NA	5.64347	NA	NA	NA	NA	NA
GRMZM2G164413	3	H	2	15895715	15898391	LOC100283711_	expressed_protein	Transmembrane_proteins_14C_	NA	29.5865	31.5184	20.6993	14.2431	15.2549	14.2285
GRMZM2G164428	3	H	2	15908515	15909994	NA	DUF623_domain_containing_protein	Ovate_family_protein_	NA	9.69548	10.7729	5.71576	4.83368	9.03836	NA
GRMZM2G165383	4	W	4	4851331	4855715	phosphoserine_phosphatase_	phosphoserine_phosphatase;_chloroplast_precursor	3-phosphoserine_phosphatase_	NA	26.445	29.2953	9.376	10.0956	3.58866	8.90954
GRMZM2G165461	4	W	4	4861353	4862359	LOC100281623_	nitrilase-associated_protein	SPIRAL1-like2_	NA	20.6196	40.4152	9.37572	6.13425	28.4018	4.33138
GRMZM2G165535	1	W	2	958698	961773	hypothetical_protein_LOC100272867_	phosphomannomutase	phosphomannomutase_	NA	NA	1.59893	1.37031	2.97503	NA	3.50174
GRMZM2G166345	6	W	8	170316262	170329055	LOC100282083_	methionyl-tRNA_synthetase	Nucleic_acid-binding;_OB-fold-like_protein_	NA	77.655	47.7465	36.1186	31.8039	11.3929	19.6595
GRMZM2G175728	3	H	2	16302477	16307549	LOC100283786_	copper_chaperone_for_superoxide_dismutase	copper_chaperone_for_SOD1_	NA	2.95872	2.70991	3.67632	6.09234	1.42437	3.29949
GRMZM2G176699	4	H	3	198597189	198606005	hypothetical_protein_LOC100272521_	lipid-A-disaccharide_synthase_family_protein	transferases;_transferring_glycosyl_groups_	NA	4.27896	3.89267	4.18982	10.9391	7.42281	3.32214
GRMZM2G177929	4	H	3	199250797	199253250	hypothetical_protein_LOC100381442_	IQ_calmodulin-binding_motif_family_protein	IQ-domain_26_	NA	NA	NA	NA	NA	2.8201	NA
GRMZM2G177970	4	H	3	199239431	199244210	hypothetical_protein_LOC100272291_	tRNA_synthetase	Nucleotidylyl_transferase_superfamily_protein_	NA	4.64264	8.72253	4.71994	6.42054	NA	3.59136
GRMZM2G178996	6	H	5	213546478	213549935	NA	formin	Actin-binding_FH2_(Formin_Homology)_protein_	NA	2.321	1.6332	3.90979	5.46305	3.31336	2.87302
GRMZM2G179658	6	H	5	213747274	213751377	NA	OsPOP6_-_Putative_Prolyl_Oligopeptidase_homologue	alpha/beta-Hydrolases_superfamily_protein_	NA	5.55403	19.287	10.9178	4.04702	9.58576	3.38951
GRMZM2G179662	6	H	5	213757019	213765542	NA	WD_domain_and_HEAT_domain_containing_protein	protein_kinase_family_protein_/_WD-40_repeat_family_protein_	NA	26.4471	14.7698	14.8588	13.4981	21.4743	16.9222
GRMZM2G180435	6	H	5	214081527	214081829	NA	transposon_protein;_CACTA;_En/Spm_sub-class	Late_embryogenesis_abundant_(LEA)_hydroxyproline-rich_glycoprotein_family_	NA	NA	NA	NA	1.05808	2.6567	3.6357
GRMZM2G311919	5	W	5	143183402	143198584	NA	chalcone_isomerase_3	Chalcone-flavanone_isomerase_family_protein_	NA	4.32457	NA	NA	NA	NA	1.95242
GRMZM2G318635	6	H	5	213291570	213301733	NA	tetratricopeptide_repeat_domain_containing_protein	Tetratricopeptide_repeat_(TPR)-like_superfamily_protein_	NA	NA	NA	1.24578	2.57665	2.05403	NA
GRMZM2G323622	4	H	3	199019124	199026441	NA	kinesin_motor_protein-related	P-loop_nucleoside_triphosphate_hydrolases_superfamily_protein_with_CH_(Calponin_Homology)_domain_	NA	31.7711	87.8851	42.5653	29.658	243.618	40.3304
GRMZM2G341089	3	H	2	15269254	15273461	ubiquitin-conjugating_enzyme_E2_I_	ubiquitin-conjugating_enzyme	sumo_conjugation_enzyme_1_	NA	25.9455	27.9741	34.4368	33.3483	44.1766	27.6281
GRMZM2G352695	2	H, PI	1	254802552	254808367	hypothetical_protein_LOC100381420_	calcium-transporting_ATPase;_plasma_membrane-type	calcium_ATPase_2_	NA	1.82219	2.43088	2.0393	2.04318	2.38435	NA
GRMZM2G377589	5	PI	3	194474412	194477783	hypothetical_protein_LOC100217155_	holliday_junction_resolvase	Polynucleotidyl_transferase;_ribonuclease_H-like_superfamily_protein_	NA	1.77587	1.70254	NA	1.01478	NA	1.32398
GRMZM2G382104	1	W	2	719918	730201	UPF0497_membrane_protein_1_	protein_kinase_family_protein	Protein_kinase_protein_with_tetratricopeptide_repeat_domain_	NA	9.28466	7.05462	13.8149	5.0057	1.80667	6.53164
GRMZM2G382341	5	H	5	203620982	203625743	NA	fimbrin-like_protein_2	fimbrin-like_protein_2_	NA	8.60244	3.61494	7.11816	7.0224	5.80678	15.5317
GRMZM2G386643	1	W	2	843985	848903	hypothetical_protein_LOC100381735_	anthranilate_phosphoribosyltransferase	C2_calcium/lipid-binding_plant_phosphoribosyltransferase_family_protein_	NA	41.375	23.1447	36.6619	28.7127	11.9698	26.4162
GRMZM2G399921	5	H	5	203397973	203398690	NA	arabinogalactan_peptide_23_precursor	BEST_Arabidopsis_thaliana_protein_match_is:_arabinogalactan_protein_23_(TAIR:AT3G57690.1)	NA	2.73127	11.259	NA	NA	NA	5.76769
GRMZM2G416216	2	W	2	177897419	177899409	hypothetical_protein_LOC100384078_	RING-H2_finger_protein	RING/U-box_superfamily_protein_	NA	NA	NA	1.26163	1.03007	1.69761	NA
GRMZM2G457621	1	W	2	1359310	1360881	hypothetical_protein_LOC100272838_	expressed_protein	unknown_protein	NA	NA	NA	NA	NA	NA	1.1004
GRMZM2G459110	5	H	5	203304149	203308763	NA	expressed_protein	unknown_protein	NA	1.00127	1.00801	NA	NA	NA	NA
GRMZM2G460078	5	PI	3	195105902	195126859	LOC100282439_	AMP-binding_enzyme	AMP-dependent_synthetase_and_ligase_family_protein_	NA	21.805	16.9949	11.0428	5.13307	4.05263	1.09967
GRMZM2G469142	6	H	5	213915512	213917618	alginate_regulatory_protein_AlgP_	alginate_regulatory_protein_AlgP	unknown_protein	NA	3.77785	3.40491	3.30167	1.24313	2.79388	3.14154
GRMZM2G531719	5	H	5	203626113	203626730	NA	double-stranded_RNA_binding_motif_containing_protein	endonuclease/exonuclease/phosphatase_family_protein_	NA	2.04805	17.6878	7.725	22.1936	6.13489	7.83253
aW=Width, H=Height, PI=Plastochron Internode
bCHR=Chromosome
